# Supplementary material for: Simvastatin Reduces Protection and Intestinal T Cell Responses Induced by a Norovirus P Particle Vaccine in Gnotobiotic Pigs
Source: Pathogens. 2021 Jul 1;10(7):829. doi: 10.3390/pathogens10070829 (PMC8308729; doi:10.3390/pathogens10070829)
Supplement: Supplementary file 1 [file pathogens-10-00829-s001.zip]

Archive with 1 entries (1 files):
- pathogens-1236308-supplementary.pdf
